# Supplementary material for: Advances in the Regulation of Lipid Metabolism by Non-Coding RNAs
Source: Animals (Basel). 2025 Sep 7;15(17):2621. doi: 10.3390/ani15172621 (PMC12427337; doi:10.3390/ani15172621)
Supplement: Supplementary file 1 [file animals-15-02621-s001.zip]

Archive with 1 entries (1 files):
- animals-3724499-supplementary.pdf
